# Supplementary material for: Spatial decoupling of bromide-mediated process boosts propylene oxide electrosynthesis
Source: Nat Commun. 2024 Apr 29;15:3646. doi: 10.1038/s41467-024-48070-1 (PMC11059342; doi:10.1038/s41467-024-48070-1)
Supplement: Supplementary file 3 — Source Data [file 41467_2024_48070_MOESM3_ESM.xlsx]

## Sheet: Figure 2a
E (V vs Ag/AgCl)	Yield Rate (gPO cm-2 h-1)	error bars	jPO (A cm-2)	error bars
1.9	0.24622	0.00295	0.22724	0.03
2.9	0.52389	0.01013	0.48351	0.035
3.9	0.78489	0.05799	0.72438	0.06
4.9	1.41196	0.11296	1.30312	0.08

## Sheet: Figure 2b
E (V vs Ag/AgCl)	FEPO (%)	error bars	Selectivity (%)
1.9	90.7434	1.19586	100
2.9	89.8524	0.44439	100
3.9	88.4953	0.6	100
4.9	88.2573	1.32924	100

## Sheet: Figure 2c
E (V vs Ag/AgCl)	ФPO (%)	error bars
1.9	39.2011	0.51661
2.9	27.7259	0.6
3.9	21.2389	0.65
4.9	17.3305	0.7

## Sheet: Figure 2d
Time (h)	Cell Voltage (V)		Time (h)	FEPO (%)
0.00142	4.67769		50	86.1822
0.14222	4.87194		100	86.7606
0.28444	4.87537		150	86.3268
0.42667	4.8708		200	90.6068
0.56889	4.87619		250	88.8121
0.71111	4.86288		300	89.6823
0.85333	4.88306		350	90.7301
0.99556	4.83682		400	89.7202
1.13778	4.85054		450	91.4618
1.28	4.85482		500	86.1227
1.42222	4.87233		550	91.6414
1.56444	4.85826		600	86.1227
1.70667	4.87182		700	90.0155
1.84889	4.86331		750	85.554
1.99111	4.86802
2.13333	4.87402
2.27556	4.90496
2.41778	4.88952
2.56	4.90225
2.70222	4.90796
2.84444	4.89112
2.98611	4.91647
3.12778	4.91982
3.27222	4.90907
3.41389	4.9215
3.55556	4.91333
3.69722	4.93414
3.83889	4.93657
3.98333	4.93391
4.125	4.94335
4.26667	4.94936
4.40833	4.94873
4.55	4.94701
4.69444	4.97573
4.83611	4.94835
4.97778	4.95392
5.11944	4.96989
5.26111	4.9639
5.40556	4.95106
5.54722	4.96617
5.68889	4.98965
5.83056	4.97311
5.97222	4.97944
6.11667	4.96954
6.25833	4.98392
6.4	4.99823
6.54167	5.00041
6.68333	4.97984
6.825	5.01903
6.96944	4.99496
7.11111	5.00584
7.25278	5.02467
7.39444	5.00225
7.53611	5.00989
7.68056	5.02728
7.82222	5.04879
7.96389	5.05811
8.10556	5.07883
8.24722	5.097
8.39167	5.07475
8.53333	5.09179
8.675	5.02955
8.81667	5.04381
8.95833	5.05205
9.10278	5.05598
9.24444	5.05643
9.38611	5.07216
9.52778	5.06682
9.66944	5.08742
9.81389	5.1053
9.95556	5.08774
10.0972	5.12177
10.2389	5.13357
10.3806	5.13006
10.525	5.12679
10.6667	5.06652
10.8083	5.06395
10.95	5.06831
11.0944	5.09462
11.2361	5.07984
11.3778	5.0731
11.5194	5.09262
11.6611	5.08798
11.8056	5.09787
11.9472	5.08084
12.0889	5.13582
12.2306	5.11703
12.3722	5.11005
12.5167	5.14524
12.6583	5.13749
12.8	5.19641
12.9417	5.19694
13.0833	5.22734
13.2278	5.24527
13.3694	5.27168
13.5111	5.34587
13.6528	5.40977
13.7972	5.43218
13.9389	5.48536
14.0806	5.48448
14.2222	5.49346
14.3639	5.51352
14.5083	5.48273
14.65	5.48451
14.7917	5.45911
14.9333	5.36934
15.075	5.21358
15.2194	5.07147
15.3611	4.98132
15.5028	5.00714
15.6444	5.00623
15.7861	5.03801
15.9306	5.03334
16.0722	5.03837
16.2139	5.05459
16.3556	5.03499
16.5	5.02596
16.6417	5.02421
16.7833	5.02275
16.925	5.03012
17.0667	5.05846
17.2111	5.05628
17.3528	5.05655
17.4944	5.07092
17.6361	5.00326
17.7778	5.02635
17.9222	5.10206
18.0639	5.18276
18.2056	5.33374
18.3472	5.4006
18.4889	5.43229
18.6333	5.43265
18.775	5.50259
18.9167	5.48131
19.0583	5.4827
19.2	5.52506
19.3417	5.39885
19.4861	5.26052
19.6278	5.1769
19.7694	5.16975
19.9111	5.13071
20.0528	5.08658
20.1944	5.09093
20.3389	5.08623
20.4806	5.07796
20.6222	5.07151
20.7639	5.0545
20.9056	5.05227
21.0472	5.04765
21.1917	5.08177
21.3333	5.09825
21.475	5.10126
21.6167	5.10009
21.7583	5.09514
21.9028	5.10533
22.0444	5.11024
22.1861	5.11394
22.3278	5.12377
22.4694	5.12441
22.6111	5.122
22.7556	5.11983
22.8972	5.11547
23.0389	5.12275
23.1806	5.11047
23.3222	5.11116
23.4639	5.11954
23.6083	5.12697
23.75	5.11768
23.8917	5.12841
24.0333	5.11051
24.175	5.11812
24.3167	5.11019
24.4611	5.12502
24.6028	5.12432
24.7444	5.12446
24.8861	5.12989
25.0278	5.13078
25.1694	5.13249
25.3139	5.13107
25.4556	5.13099
25.5972	5.11915
25.7389	5.12459
25.8806	5.12153
26.025	5.11788
26.1667	5.11834
26.3083	5.12252
26.45	5.12793
26.5917	5.11867
26.7333	5.13249
26.8778	5.12711
27.0194	5.12563
27.1611	5.11726
27.3028	5.11552
27.4444	5.11794
27.5861	5.11307
27.7306	5.11741
27.8611	5.12559
28	5.1225
28.1667	5.11983
28.3056	5.11939
28.4444	5.11813
28.5833	5.10942
28.7222	5.10088
28.8611	5.11493
29	5.11445
29.1389	5.11664
29.3056	5.11726
29.4444	5.10877
29.5833	5.11523
29.7222	5.10116
29.8611	5.11069
30	5.11306
30.1389	5.11283
30.2778	5.10352
30.4167	5.118
30.5833	5.10577
30.7222	5.1054
30.8611	5.10965
31	5.12196
31.1389	5.11273
31.2778	5.11361
31.4167	5.12403
31.5556	5.1344
31.7222	5.12395
31.8611	5.12101
32	5.12588
32.1389	5.13246
32.2778	5.14487
32.4167	5.14082
32.5556	5.13788
32.6944	5.14233
32.8333	5.15534
33	5.15809
33.1389	5.17241
33.2778	5.1723
33.4167	5.16947
33.5556	5.17339
33.6944	5.18024
33.8333	5.18003
33.9722	5.17621
34.1389	5.18109
34.2778	5.17857
34.4167	5.17387
34.5556	5.17463
34.6944	5.18272
34.8333	5.17074
34.9722	5.17464
35.1111	5.16873
35.25	5.16768
35.4167	5.17491
35.5556	5.16711
35.6944	5.17148
35.8333	5.16449
35.9722	5.16947
36.1111	5.16635
36.25	5.16425
36.3889	5.16637
36.5556	5.15954
36.6944	5.16701
36.8333	5.15634
36.9722	5.15709
37.1111	5.15978
37.25	5.15021
37.3889	5.14857
37.5278	5.15066
37.6944	5.14666
37.8333	5.15973
37.9722	5.16038
38.1111	5.15615
38.25	5.15534
38.3889	5.16776
38.5278	5.16266
38.6667	5.16353
38.8333	5.17227
38.9722	5.17756
39.1111	5.17358
39.25	5.17133
39.3889	5.17613
39.5278	5.18481
39.6667	5.17015
39.8056	5.17623
39.9722	5.17891
40.1111	5.16509
40.25	5.18379
40.3889	5.17352
40.5278	5.17182
40.6667	5.18187
40.8056	5.18503
40.9444	5.1735
41.1111	5.18359
41.25	5.17703
41.3889	5.18585
41.5278	5.18658
41.6667	5.19581
41.8056	5.19965
41.9444	5.19223
42.0833	5.18646
42.25	5.19109
42.3889	5.19599
42.5278	5.19366
42.6667	5.19995
42.8056	5.1987
42.9444	5.20854
43.0833	5.19811
43.2222	5.21031
43.3889	5.19867
43.5278	5.20156
43.6667	5.20343
43.8056	5.19993
43.9444	5.2052
44.0833	5.17812
44.2222	5.18663
44.3611	5.19691
44.5278	5.19675
44.6667	5.20588
44.8056	5.21861
44.9444	5.21025
45.0833	5.21774
45.2222	5.22157
45.3611	5.18903
45.5	5.18992
45.6667	5.19778
45.8056	5.20341
45.9444	5.19877
46.0833	5.18592
46.2222	5.17743
46.3611	5.18434
46.5	5.20127
46.6389	5.20418
46.8056	5.18555
46.9444	5.1818
47.0833	5.19711
47.2222	5.1873
47.3611	5.17302
47.5	5.18325
47.6389	5.17366
47.7778	5.18482
47.9444	5.17182
48.0833	5.18264
48.2222	5.16693
48.3611	5.17232
48.5	5.18011
48.6389	5.18237
48.7778	5.1644
48.9167	5.15431
49.0833	5.17509
49.2222	5.17151
49.3611	5.16681
49.5	5.16995
49.6389	5.17513
49.7778	5.17629
49.9167	5.18609
50.0556	5.16843
50.2222	5.17311
50.3611	5.1853
50.5	5.17936
50.6389	5.17375
50.7778	5.17262
50.9167	5.19117
51.0556	5.19561
51.1944	5.17865
51.3611	5.19094
51.5	5.18613
51.6389	5.18669
51.7778	5.18906
51.9167	5.19899
52.0556	5.18979
52.1944	5.18704
52.3333	5.1894
52.5	5.16624
52.6389	5.18512
52.7778	5.18337
52.9167	5.19752
53.0556	5.18854
53.1944	5.19977
53.3333	5.18549
53.4722	5.16568
53.6389	5.17869
53.7778	5.17926
53.9167	5.18008
54.0556	5.18934
54.1944	5.17948
54.3333	5.18891
54.4722	5.17128
54.6111	5.18994
54.7778	5.18367
54.9167	5.16941
55.0556	5.18196
55.1944	5.18061
55.3333	5.1806
55.4722	5.19124
55.6111	5.19079
55.75	5.20033
55.9167	5.18676
56.0556	5.18325
56.1944	5.19491
56.3333	5.20436
56.4722	5.20233
56.6111	5.18822
56.75	5.17959
56.8889	5.18339
57.0556	5.16553
57.1944	5.1899
57.3333	5.18606
57.4722	5.1885
57.6111	5.18752
57.75	5.20303
57.8889	5.17416
58.0278	5.15836
58.1944	5.18318
58.3333	5.16145
58.4722	5.18265
58.6111	5.12856
58.75	5.17741
58.8889	5.16995
59.0278	5.12917
59.1667	5.15939
59.3333	5.13077
59.4722	5.15841
59.6111	5.14204
59.75	5.14898
59.8889	5.1137
60.0278	5.19614
60.1667	5.19648
60.3056	5.20019
60.4722	5.19132
60.6111	5.18102
60.75	5.17224
60.8889	5.17657
61.0278	5.18796
61.1667	5.18867
61.3056	5.17176
61.4444	5.16016
61.6111	5.17324
61.75	5.13723
61.8889	5.17181
62.0278	5.1232
62.1667	5.15952
62.3056	5.16087
62.4444	5.17315
62.5833	5.16604
62.75	5.16256
62.8889	5.16217
63.0278	5.17182
63.1667	5.11245
63.3056	5.15992
63.4444	5.14823
63.5833	5.15888
63.7222	5.1546
63.8889	5.15211
64.0278	5.14077
64.1667	5.16999
64.3056	5.17183
64.4444	5.11205
64.5833	5.15025
64.7222	5.14233
64.8611	5.1243
65.0278	5.14457
65.1667	5.16113
65.3056	5.16438
65.4444	5.16328
65.5833	5.13902
65.7222	5.14962
65.8611	5.16583
66	5.14527
66.1667	5.16295
66.3056	5.16613
66.4444	5.10646
66.5833	5.18273
66.7222	5.1619
66.8611	5.15353
67	5.20346
67.1389	5.23717
67.3056	5.24549
67.4444	5.22962
67.5833	5.19029
67.7222	5.17861
67.8611	5.19263
68	5.18212
68.1389	5.17552
68.2778	5.19094
68.4444	5.20146
68.5833	5.18427
68.7222	5.21493
68.8611	5.19838
69	5.22114
69.1389	5.20225
69.2778	5.20865
69.4167	5.21504
69.5833	5.15896
69.7222	5.20975
69.8611	5.19582
70	5.18936
70.1389	5.20776
70.2778	5.19627
70.4167	5.17247
70.5556	5.17477
70.7222	5.16345
70.8611	5.16141
71	5.14409
71.1389	5.17608
71.2778	5.1551
71.4167	5.21503
71.5556	5.2957
71.6944	5.18273
71.8611	5.11831
72	5.11745
72.1389	5.18647
72.2778	5.18231
72.4167	5.17069
72.5556	5.13751
72.6944	5.19477
72.8333	5.17386
73	5.15124
73.1389	5.17805
73.2778	5.2093
73.4167	5.18191
73.5556	5.17054
73.6944	5.21783
73.8333	5.20981
73.9722	5.22518
74.1389	5.22504
74.2778	5.21779
74.4167	5.244
74.5556	5.24473
74.6944	5.24072
74.8333	5.23252
74.9722	5.26364
75.1111	5.21615
75.2778	5.20569
75.4167	5.22816
75.5556	5.26733
75.6944	5.2694
76.0014	4.67718
76.1422	4.76372
76.2844	4.77653
76.4267	4.81782
76.5689	4.81363
76.7111	4.90716
76.8533	4.91417
76.9956	4.91569
77.1378	4.92166
77.28	4.90027
77.4222	4.87883
77.5644	5.00975
77.7067	5.00396
77.8489	4.9253
77.9911	4.9626
78.1333	4.99897
78.2756	5.04262
78.4178	4.99759
78.56	5.04329
78.7022	5.16769
78.8444	5.06293
78.9861	5.05273
79.1278	5.08254
79.2722	5.08265
79.4139	5.12054
79.5556	5.08
79.6972	5.16632
79.8389	5.13447
79.9833	5.03722
80.125	5.08986
80.2667	5.12811
80.4083	5.11921
80.55	5.17459
80.6944	5.13007
80.8361	5.17284
80.9778	5.24128
81.1194	5.1924
81.2611	5.26032
81.4056	5.21505
81.5472	5.15129
81.6889	5.15031
81.8306	5.16721
81.9722	5.16274
82.1167	5.23226
82.2583	5.24856
82.4	5.16424
82.5417	5.16929
82.6833	5.15882
82.825	5.22293
82.9694	5.31209
83.1111	5.26356
83.2528	5.28517
83.3944	5.2524
83.5361	5.22202
83.6806	5.22817
83.8222	5.19703
83.9639	5.20652
84.1056	5.19269
84.2472	5.21794
84.3917	5.21106
84.5333	5.18391
84.675	5.19429
84.8167	5.19438
84.9583	5.21447
85.1028	5.2051
85.2444	5.22686
85.3861	5.19486
85.5278	5.26215
85.6694	5.26213
85.8139	5.2597
85.9556	5.28201
86.0972	5.33363
86.2389	5.31148
86.3806	5.29698
86.525	5.26292
86.6667	5.31203
86.8083	5.29506
86.95	5.35011
87.0944	5.29934
87.2361	5.31836
87.3778	5.31768
87.5194	5.35127
87.6611	5.3702
87.8056	5.3398
87.9472	5.34774
88.0889	5.33496
88.2306	5.38678
88.3722	5.2693
88.5167	5.38341
88.6583	5.31137
88.8	5.2812
88.9417	5.266
89.0833	5.27879
89.2278	5.24762
89.3694	5.2936
89.5111	5.30145
89.6528	5.27017
89.7972	5.30444
89.9389	5.31603
90.0806	5.29262
90.2222	5.30291
90.3639	5.28718
90.5083	5.3017
90.65	5.31686
90.7917	5.33136
90.9333	5.34051
91.075	5.33722
91.2194	5.3737
91.3611	5.32145
91.5028	5.32882
91.6444	5.36647
91.7861	5.36397
91.9306	5.32156
92.0722	5.29494
92.2139	5.36792
92.3556	5.36889
92.5	5.3654
92.6417	5.35769
92.7833	5.40324
92.925	5.36205
93.0667	5.38986
93.2111	5.39119
93.3528	5.31713
93.4944	5.36526
93.6361	5.34831
93.7778	5.31276
93.9222	5.35653
94.0639	5.32418
94.2056	5.39341
94.3472	5.35741
94.4889	5.34768
94.6333	5.36308
94.775	5.35088
94.9167	5.36579
95.0583	5.3584
95.2	5.33428
95.3417	5.34014
95.4861	5.3351
95.6278	5.30114
95.7694	5.31767
95.9111	5.28032
96.0528	5.31946
96.1944	5.32965
96.3389	5.32608
96.4806	5.31093
96.6222	5.37103
96.7639	5.30762
96.9056	5.29064
97.0472	5.28092
97.1917	5.31919
97.3333	5.29108
97.475	5.24765
97.6167	5.23665
97.7583	5.24033
97.9028	5.25942
98.0444	5.25381
98.1861	5.27415
98.3278	5.28438
98.4694	5.29214
98.6111	5.3
98.7556	5.28954
98.8972	5.28965
99.0389	5.28651
99.1806	5.30463
99.3222	5.28035
99.4639	5.24588
99.6083	5.27085
99.75	5.22125
99.8917	5.32232
100.033	5.25972
100.175	5.2725
100.317	5.2751
100.461	5.32461
100.603	5.26505
100.744	5.31775
100.886	5.28174
101.028	5.30984
101.169	5.28376
101.314	5.26119
101.456	5.25828
101.597	5.28183
101.739	5.29392
101.881	5.25128
102.025	5.23507
102.167	5.27076
102.308	5.25175
102.45	5.35011
102.592	5.2857
102.733	5.25342
102.878	5.27181
103.019	5.30427
103.161	5.25476
103.303	5.29276
103.444	5.21834
103.586	5.19902
103.731	5.25942
103.861	5.25533
104	5.25944
104.167	5.25739
104.306	5.25125
104.444	5.26697
104.583	5.25899
104.722	5.29124
104.861	5.32909
105	5.327
105.139	5.2863
105.306	5.309
105.444	5.2634
105.583	5.24477
105.722	5.27716
105.861	5.24248
106	5.26372
106.139	5.23138
106.278	5.25539
106.417	5.23167
106.583	5.26094
106.722	5.20053
106.861	5.2179
107	5.24831
107.139	5.27504
107.278	5.30377
107.417	5.32225
107.556	5.31382
107.722	5.30876
107.861	5.35983
108	5.31977
108.139	5.31454
108.278	5.31913
108.417	5.33797
108.556	5.42785
108.694	5.32288
108.833	5.35225
109	5.31879
109.139	5.34902
109.278	5.35442
109.417	5.40061
109.556	5.37804
109.694	5.39291
109.833	5.4224
109.972	5.42599
110.139	5.37236
110.278	5.29407
110.417	5.38793
110.556	5.44235
110.694	5.3039
110.833	5.38264
110.972	5.35278
111.111	5.36162
111.25	5.39552
111.417	5.33763
111.556	5.37421
111.694	5.32081
111.833	5.36565
111.972	5.35864
112.111	5.4079
112.25	5.38338
112.389	5.45428
112.556	5.37519
112.694	5.41281
112.833	5.40418
112.972	5.42081
113.111	5.40957
113.25	5.37989
113.389	5.36038
113.528	5.3873
113.694	5.39061
113.833	5.38944
113.972	5.40302
114.111	5.36682
114.25	5.44138
114.389	5.40791
114.528	5.49343
114.667	5.40065
114.833	5.48248
114.972	5.52717
115.111	5.45457
115.25	5.46529
115.389	5.3573
115.528	5.3742
115.667	5.4006
115.806	5.36467
115.972	5.44913
116.111	5.36416
116.25	5.40007
116.389	5.43328
116.528	5.38915
116.667	5.41081
116.806	5.3642
116.944	5.39595
117.111	5.39596
117.25	5.45282
117.389	5.40418
117.528	5.42943
117.667	5.39599
117.806	5.44588
117.944	5.43092
118.083	5.41179
118.25	5.41298
118.389	5.55194
118.528	5.49459
118.667	5.50822
118.806	5.44274
118.944	5.45598
119.083	5.41119
119.222	5.47596
119.389	5.43212
119.528	5.48171
119.667	5.45815
119.806	5.53474
119.944	5.53564
120.083	5.48205
120.222	5.52553
120.361	5.54833
120.528	5.48688
120.667	5.44073
120.806	5.49282
120.944	5.4668
121.083	5.47049
121.222	5.48966
121.361	5.55914
121.5	5.48545
121.667	5.41248
121.806	5.45565
121.944	5.3852
122.083	5.42395
122.222	5.47198
122.361	5.39657
122.5	5.47554
122.639	5.47179
122.806	5.44841
122.944	5.44568
123.083	5.45784
123.222	5.44661
123.361	5.49086
123.5	5.53144
123.639	5.48019
123.778	5.45549
123.944	5.47879
124.083	5.52455
124.222	5.47078
124.361	5.52561
124.5	5.5227
124.639	5.47759
124.778	5.54287
124.917	5.53946
125.083	5.53405
125.222	5.48598
125.361	5.50399
125.5	5.47083
125.639	5.55381
125.778	5.50899
125.917	5.51454
126.056	5.46782
126.222	5.43913
126.361	5.45039
126.5	5.44455
126.639	5.47574
126.778	5.47036
126.917	5.47936
127.056	5.44747
127.194	5.46242
127.361	5.46165
127.5	5.51724
127.639	5.43576
127.778	5.44246
127.917	5.48948
128.056	5.39319
128.194	5.38256
128.333	5.40029
128.5	5.45529
128.639	5.46028
128.778	5.48728
128.917	5.41118
129.056	5.34531
129.194	5.40919
129.333	5.40865
129.472	5.43432
129.639	5.4233
129.778	5.43307
129.917	5.4129
130.056	5.39335
130.194	5.3793
130.333	5.43249
130.472	5.38438
130.611	5.45798
130.778	5.40138
130.917	5.3969
131.056	5.41932
131.194	5.47939
131.333	5.44467
131.472	5.41074
131.611	5.47048
131.75	5.42622
131.917	5.42496
132.056	5.41178
132.194	5.38505
132.333	5.39761
132.472	5.42776
132.611	5.3922
132.75	5.44578
132.889	5.4283
133.056	5.33874
133.194	5.2637
133.333	5.21885
133.472	5.21726
133.611	5.2061
133.75	5.25614
133.889	5.23268
134.028	5.2131
134.194	5.19903
134.333	5.23169
134.472	5.22764
134.611	5.2404
134.75	5.27225
134.889	5.21989
135.028	5.222
135.167	5.25362
135.333	5.17946
135.472	5.21049
135.611	5.22407
135.75	5.25727
135.889	5.18597
136.028	5.22905
136.167	5.21829
136.306	5.21991
136.472	5.20894
136.611	5.21574
136.75	5.23242
136.889	5.17627
137.028	5.22912
137.167	5.22952
137.306	5.24456
137.444	5.28203
137.611	5.228
137.75	5.24183
137.889	5.25748
138.028	5.19161
138.167	5.25933
138.306	5.19788
138.444	5.20432
138.583	5.2552
138.75	5.25641
138.889	5.23701
139.028	5.22086
139.167	5.24733
139.306	5.28925
139.444	5.25087
139.583	5.26652
139.722	5.23838
139.889	5.29816
140.028	5.2808
140.167	5.25999
140.306	5.25843
140.444	5.24929
140.583	5.30901
140.722	5.27933
140.861	5.29308
141.028	5.26482
141.167	5.30334
141.306	5.24059
141.444	5.25936
141.583	5.25423
141.722	5.24424
141.861	5.26556
142	5.23863
142.167	5.23924
142.306	5.24562
142.444	5.28659
142.583	5.22116
142.722	5.22019
142.861	5.2496
143	5.25428
143.139	5.24886
143.306	5.18036
143.444	5.18437
143.583	5.19843
143.722	5.18705
143.861	5.18316
144	5.19296
144.139	5.22037
144.278	5.18008
144.444	5.16372
144.583	5.19126
144.722	5.1649
144.861	5.12417
145	5.13277
145.139	5.15438
145.278	5.14864
145.417	5.12854
145.583	5.16637
145.722	5.15313
145.861	5.13003
146	5.12719
146.139	5.14051
146.278	5.14961
146.417	5.10788
146.556	5.11045
146.722	5.15684
146.861	5.13028
147	5.10027
147.139	5.08356
147.278	5.12592
147.417	5.07334
147.556	5.11869
147.694	5.09877
147.861	5.10863
148	5.08227
148.139	5.08289
148.278	5.10956
148.417	5.10793
148.556	5.11181
148.694	5.13365
148.833	5.13042
149	5.11452
149.139	5.11204
149.278	5.12761
149.417	5.14871
149.556	5.14496
149.694	5.15198
149.833	5.16433
149.972	5.10849
150.139	5.16177
150.278	5.1568
150.417	5.13714
150.556	5.13308
150.694	5.16541
150.833	5.14658
150.972	5.14859
151.111	5.12423
151.278	5.13119
151.417	5.14833
151.556	5.15309
151.694	5.15845
151.833	5.13798
151.972	5.16842
152.111	5.16626
152.25	5.18446
152.417	5.19345
152.556	5.14911
152.694	5.22973
152.833	5.19246
152.972	5.14747
153.111	5.15464
153.25	5.17629
153.389	5.19291
153.556	5.16894
153.694	5.1936
153.833	5.18528
153.972	5.21646
154.111	5.20241
154.25	5.21931
154.389	5.22241
154.528	5.27505
154.694	5.25246
154.833	5.26755
154.972	5.25081
155.111	5.28803
155.25	5.35125
155.389	5.37439
155.528	5.28479
155.667	5.31407
155.833	5.3332
155.972	5.32788
156.111	5.28686
156.25	5.24158
156.389	5.2468
156.528	5.25958
156.667	5.26989
156.001	4.52099
156.114	4.73846
156.228	4.84707
156.341	4.91666
156.455	4.95526
156.569	5.01674
156.683	5.06972
156.796	5.04806
156.91	5.06153
157.024	5.076
157.138	5.09161
157.252	5.14422
157.365	5.22452
157.479	5.11765
157.593	5.14814
157.707	5.1074
157.821	5.18646
157.934	4.9882
158.048	5.00399
158.162	5.02989
158.276	5.07586
158.389	5.14215
158.503	5.16314
158.617	5.14231
158.731	5.20656
158.844	5.16486
158.958	5.06192
159.072	4.99194
159.186	5.02522
159.3	5.06906
159.414	5.08608
159.528	5.12195
159.642	5.13267
159.756	5.17567
159.869	5.14687
159.983	5.27898
160.097	5.245
160.208	5.24719
160.322	5.26567
160.436	5.34093
160.55	5.32809
160.664	5.19001
160.778	5.26921
160.892	5.30905
161.006	5.23966
161.119	5.26506
161.233	5.21541
161.347	5.20715
161.461	5.25061
161.575	5.28001
161.689	5.35014
161.803	5.28068
161.917	5.25128
162.031	5.27031
162.144	5.19598
162.258	5.24665
162.372	5.16502
162.486	5.21932
162.6	5.31665
162.714	5.27077
162.825	5.31864
162.939	5.35452
163.053	5.09331
163.167	5.09602
163.281	5.10659
163.394	5.1314
163.508	5.16854
163.622	5.0482
163.736	5.0565
163.85	5.05578
163.964	5.0616
164.078	5.10518
164.192	5.12694
164.306	5.17896
164.419	5.06464
164.533	5.083
164.647	5.15319
164.761	5.11202
164.875	5.1085
164.989	5.15883
165.103	5.23186
165.217	5.25514
165.331	5.17582
165.444	5.1998
165.558	5.17051
165.672	5.21398
165.783	5.22631
165.897	5.21997
166.011	5.22144
166.125	5.19775
166.239	5.22897
166.353	5.22864
166.467	5.25402
166.581	5.25585
166.694	5.28694
166.808	5.35363
166.922	5.35444
167.036	5.21524
167.15	5.2038
167.264	5.26339
167.378	5.25749
167.492	5.26795
167.606	5.21142
167.719	5.25943
167.833	5.26376
167.947	5.21202
168.061	5.24901
168.175	5.21923
168.289	5.17778
168.403	5.18779
168.517	5.20792
168.631	5.22671
168.744	5.25515
168.858	5.26798
168.972	5.23684
169.086	5.2457
169.2	5.18772
169.314	5.23524
169.428	5.25322
169.542	5.24342
169.656	5.20155
169.769	5.15473
169.883	5.18131
169.997	5.18379
170.111	5.15977
170.225	5.19055
170.339	5.24222
170.453	5.20202
170.567	5.24328
170.678	5.18783
170.792	5.1526
170.906	5.16539
171.019	5.15788
171.133	5.18472
171.247	5.20226
171.361	5.17187
171.475	5.13398
171.589	5.13713
171.703	5.18606
171.817	5.14608
171.931	5.16018
172.044	5.21733
172.158	5.20499
172.272	5.18092
172.386	5.1635
172.5	5.16465
172.614	5.15066
172.728	5.12545
172.842	5.15204
172.956	5.13086
173.069	5.13797
173.183	5.16381
173.297	5.15257
173.411	5.16412
173.525	5.12823
173.639	5.14299
173.753	5.20041
173.867	5.15074
173.981	5.19783
174.094	5.17826
174.208	5.19774
174.322	5.20265
174.436	5.21855
174.55	5.19629
174.664	5.2164
174.775	5.183
174.889	5.14044
175.003	5.16083
175.117	5.17729
175.231	5.19643
175.344	5.226
175.458	5.1934
175.572	5.20025
175.686	5.18792
175.8	5.17696
175.914	5.15416
176.028	5.21497
176.142	5.149
176.256	5.21108
176.369	5.2178
176.483	5.19948
176.594	5.24685
176.708	5.20182
176.822	5.19323
176.936	5.19359
177.05	5.19848
177.164	5.19159
177.278	5.18591
177.392	5.17806
177.506	5.18118
177.619	5.16541
177.733	5.18017
177.847	5.16287
177.961	5.16056
178.075	5.19095
178.189	5.17438
178.303	5.18714
178.414	5.19252
178.528	5.19278
178.642	5.24463
178.756	5.22435
178.869	5.20191
178.983	5.20664
179.097	5.15428
179.211	5.2079
179.325	5.1784
179.439	5.15228
179.553	5.18708
179.667	5.21743
179.781	5.23082
179.894	5.25311
180.008	5.21509
180.122	5.25139
180.233	5.25518
180.347	5.26092
180.461	5.2428
180.575	5.27461
180.689	5.28397
180.803	5.29068
180.917	5.2941
181.031	5.30859
181.144	5.30289
181.258	5.27045
181.372	5.27777
181.486	5.30459
181.6	5.32904
181.714	5.33062
181.828	5.34512
181.942	5.30561
182.053	5.29653
182.167	5.2934
182.281	5.32429
182.394	5.31154
182.508	5.33276
182.622	5.29305
182.736	5.316
182.85	5.37647
182.964	5.34748
183.078	5.37566
183.192	5.34518
183.306	5.37286
183.419	5.35225
183.533	5.34354
183.647	5.34357
183.761	5.39783
183.861	5.38488
184	5.39656
184.111	5.35121
184.222	5.40144
184.333	5.36743
184.444	5.40431
184.556	5.36367
184.667	5.36462
184.778	5.35907
184.889	5.37753
185	5.36507
185.111	5.37664
185.25	5.39295
185.361	5.4142
185.472	5.38513
185.583	5.41421
185.694	5.40952
185.806	5.44092
185.917	5.40542
186.028	5.46728
186.139	5.43933
186.25	5.4201
186.389	5.44541
186.5	5.45401
186.611	5.44274
186.722	5.45905
186.833	5.46634
186.944	5.53088
187.056	5.48609
187.167	5.49912
187.278	5.47495
187.389	5.49464
187.5	5.47645
187.639	5.46473
187.75	5.4665
187.861	5.46225
187.972	5.49025
188.083	5.46541
188.194	5.39627
188.306	5.43074
188.417	5.41037
188.528	5.38847
188.639	5.42434
188.75	5.44098
188.889	5.44339
189	5.45992
189.111	5.4272
189.222	5.39973
189.333	5.45024
189.444	5.4279
189.556	5.40557
189.667	5.39709
189.778	5.40565
189.889	5.41251
190.028	5.40286
190.139	5.35598
190.25	5.36257
190.361	5.33615
190.472	5.32659
190.583	5.32944
190.694	5.32494
190.806	5.31869
190.917	5.29746
191.028	5.29806
191.139	5.27496
191.278	5.25517
191.389	5.30352
191.5	5.23855
191.611	5.24293
191.722	5.19265
191.833	5.22158
191.944	5.22834
192.056	5.17146
192.167	5.22386
192.278	5.19499
192.389	5.19573
192.528	5.18645
192.639	5.17539
192.75	5.25008
192.861	5.20544
192.972	5.19779
193.083	5.32414
193.194	5.20184
193.306	5.23098
193.417	5.19231
193.528	5.1856
193.667	5.24005
193.778	5.17124
193.889	5.22786
194	5.17629
194.111	5.18383
194.222	5.17839
194.333	5.18204
194.444	5.11038
194.556	5.10677
194.667	5.14985
194.778	5.13436
194.917	5.12617
195.028	5.13288
195.139	5.06948
195.25	5.07444
195.361	5.13506
195.472	5.14962
195.583	5.11746
195.694	5.09142
195.806	5.11226
195.917	5.11953
196.028	5.1098
196.167	5.13488
196.278	5.08049
196.389	5.1754
196.5	5.14336
196.611	5.18678
196.722	5.15194
196.833	5.18684
196.944	5.19142
197.056	5.29236
197.167	5.21324
197.306	5.22968
197.417	5.10814
197.528	5.11949
197.639	5.21968
197.75	5.20117
197.861	5.13537
197.972	5.22051
198.083	5.21603
198.194	5.21013
198.306	5.31677
198.417	5.19925
198.556	5.30861
198.667	5.22408
198.778	5.19607
198.889	5.19151
199	5.40515
199.111	5.24204
199.222	5.21881
199.333	5.27341
199.444	5.2991
199.556	5.42928
199.667	5.23742
199.806	5.34933
199.917	5.24007
200.028	5.27921
200.139	5.24876
200.25	5.23557
200.361	5.27002
200.472	5.31082
200.583	5.27094
200.694	5.28514
200.806	5.29229
200.944	5.22216
201.056	5.23861
201.167	5.25835
201.278	5.27089
201.389	5.3133
201.5	5.27682
201.611	5.24826
201.722	5.26826
201.833	5.30122
201.944	5.27674
202.056	5.26492
202.194	5.27733
202.306	5.24416
202.417	5.29175
202.528	5.24349
202.639	5.27411
202.75	5.322
202.861	5.27107
202.972	5.31028
203.083	5.30188
203.194	5.31205
203.306	5.29892
203.444	5.28707
203.556	5.30444
203.667	5.32381
203.778	5.29844
203.889	5.28733
204	5.30591
204.111	5.32532
204.222	5.37924
204.333	5.41405
204.444	5.3687
204.583	5.36438
204.694	5.36936
204.806	5.40631
204.917	5.39311
205.028	5.37637
205.139	5.36635
205.25	5.3873
205.361	5.43055
205.472	5.39378
205.583	5.33453
205.694	5.31478
205.833	5.35273
205.944	5.35145
206.056	5.37105
206.167	5.41137
206.278	5.35183
206.389	5.40375
206.5	5.40664
206.611	5.4139
206.722	5.36288
206.833	5.40931
206.944	5.40452
207.083	5.44635
207.194	5.43112
207.306	5.45849
207.417	5.44818
207.528	5.43732
207.639	5.42
207.75	5.46703
207.861	5.44289
207.972	5.47949
208.083	5.44122
208.222	5.4451
208.333	5.43914
208.444	5.4291
208.556	5.45598
208.667	5.4661
208.778	5.50063
208.889	5.459
209	5.45878
209.111	5.51755
209.222	5.5089
209.333	5.5376
209.472	5.55782
209.583	5.56172
209.694	5.52538
209.806	5.53537
209.917	5.57362
210.028	5.56296
210.139	5.56694
210.25	5.59175
210.361	5.5582
210.472	5.5703
210.583	5.56714
210.722	5.57347
210.833	5.55073
210.944	5.54771
211.056	5.633
211.167	5.59993
211.278	5.55818
211.389	5.60587
211.5	5.58355
211.611	5.62215
211.722	5.60247
211.861	5.58914
211.972	5.61808
212.083	5.60645
212.194	5.59051
212.306	5.60823
212.417	5.60728
212.528	5.59632
212.639	5.62919
212.75	5.59814
212.861	5.63854
212.972	5.61379
213.111	5.59787
213.222	5.59282
213.333	5.61089
213.444	5.55496
213.556	5.56099
213.667	5.57337
213.778	5.59114
213.889	5.57566
214	5.57722
214.111	5.58939
214.222	5.6336
214.361	5.59029
214.472	5.64421
214.583	5.56835
214.694	5.58391
214.806	5.55295
214.917	5.43295
215.028	5.55185
215.139	5.47525
215.25	5.39846
215.361	5.48208
215.5	5.38246
215.611	5.36538
215.722	5.32219
215.833	5.37169
215.944	5.34526
216.056	5.30784
216.167	5.3899
216.278	5.36094
216.389	5.30065
216.5	5.29408
216.611	5.32799
216.75	5.37087
216.861	5.36368
216.972	5.35561
217.083	5.42248
217.194	5.28209
217.306	5.31454
217.417	5.27049
217.528	5.26725
217.639	5.35754
217.75	5.31541
217.861	5.31508
218	5.34913
218.111	5.34267
218.222	5.37505
218.333	5.24459
218.444	5.25587
218.556	5.38596
218.667	5.28867
218.778	5.32718
218.889	5.36923
219	5.36612
219.139	5.42577
219.25	5.24941
219.361	5.32781
219.472	5.35395
219.583	5.23576
219.694	5.17572
219.806	5.24978
219.917	5.2533
220.028	5.22892
220.139	5.25846
220.25	5.3636
220.389	5.30427
220.5	5.26379
220.611	5.18017
220.722	5.16072
220.833	5.15989
220.944	5.20778
221.056	5.20686
221.167	5.25695
221.278	5.23846
221.389	5.29332
221.5	5.20744
221.639	5.33722
221.75	5.37455
221.861	5.25842
221.972	5.32895
222.083	5.31784
222.194	5.3817
222.306	5.18903
222.417	5.17114
222.528	5.26741
222.639	5.19895
222.778	5.26426
222.889	5.26034
223	5.32642
223.111	5.21692
223.222	5.24829
223.333	5.29871
223.444	5.22795
223.556	5.27763
223.667	5.30357
223.778	5.24627
223.889	5.27023
224.028	5.24284
224.139	5.27111
224.25	5.30805
224.361	5.2544
224.472	5.27047
224.583	5.28146
224.694	5.34357
224.806	5.14105
224.917	4.9845
225.028	5.0233
225.139	5.04769
225.278	5.01684
225.389	5.00912
225.5	4.98664
225.611	5.06852
225.722	5.09893
225.833	5.06124
225.944	5.12675
226.056	5.17441
226.167	5.09705
226.278	5.11517
226.417	4.92186
226.528	4.89987
226.639	4.8591
226.75	4.89056
226.861	4.955
226.972	4.97714
227.083	5.03149
227.194	5.04901
227.306	5.0533
227.417	5.05954
227.528	5.08495
227.667	5.1041
227.778	5.17658
227.889	5.08362
228	5.13816
228.111	5.10801
228.222	5.07939
228.333	5.10321
228.444	5.08162
228.556	5.14881
228.667	5.18229
228.778	5.13932
228.917	5.1662
229.028	5.14039
229.139	5.08221
229.25	5.1728
229.361	5.11748
229.472	5.20183
229.583	5.28419
229.694	5.13005
229.806	5.15638
229.917	5.14222
230.056	5.13328
230.167	5.16339
230.278	5.18719
230.389	5.16315
230.5	5.1628
230.611	5.18694
230.722	5.18193
230.833	5.19764
230.944	5.2056
231.056	5.19286
231.167	5.22957
231.306	5.20163
231.417	5.21915
231.528	5.14408
231.639	5.22884
231.75	5.27135
231.861	5.26335
231.972	5.2249
232.083	5.28337
232.194	5.24271
232.306	5.20879
232.417	5.37308
232.556	5.32295
232.667	5.26918
232.778	5.30815
232.889	5.25889
233	5.30142
233.111	5.29284
233.222	5.294
233.333	5.27172
233.444	5.30732
233.556	5.33138
233.694	5.30783
233.806	5.30202
233.917	5.32949
234.028	5.38399
234.139	5.34472
234.25	5.31211
234.361	5.39227
234.472	5.22094
234.583	5.37271
234.694	5.35321
234.806	5.30172
234.944	5.36682
235.056	5.28777
235.167	5.36829
235.278	5.4513
235.389	5.34003
235.5	5.2435
235.611	5.36359
235.722	5.39063
235.833	5.26443
235.944	5.33212
236.056	5.25981
236.194	5.29585
236.306	5.43313
236.417	5.30191
236.528	5.37656
236.639	5.39456
236.75	5.29108
236.861	5.35453
236.972	5.35829
237.083	5.26045
237.194	5.36477
237.333	5.37184
237.444	5.30769
237.556	5.35514
237.667	5.28097
237.778	5.32499
237.889	5.40823
238	5.26324
238.111	5.24338
238.222	5.31324
238.333	5.34189
238.444	5.35865
238.583	5.25167
238.694	5.32249
238.806	5.25086
238.917	5.28634
239.028	5.35374
239.139	5.37118
239.25	5.27747
239.361	5.41432
239.472	5.36473
239.583	5.2705
239.694	5.32055
239.833	5.24331
239.944	5.17104
240.056	5.34424
240.167	5.20392
240.278	5.25309
240.389	5.23739
240.5	5.18579
240.611	5.21879
240.722	5.21763
240.833	5.17836
240.972	5.33985
241.083	5.22884
241.194	5.19942
241.306	5.24025
241.417	5.27375
241.528	5.16908
241.639	5.2316
241.75	5.14548
241.861	5.21772
241.972	5.13007
242.083	5.13403
242.222	5.15314
242.333	5.1384
242.444	5.08336
242.556	5.11529
242.667	5.13436
242.778	5.18092
242.889	5.13632
243	5.14273
243.111	5.14927
243.222	5.13327
243.333	5.1632
243.472	5.16254
243.583	5.17871
243.694	5.20283
243.806	5.13818
243.917	5.18997
244.028	5.2369
244.139	5.33041
244.25	5.16498
244.361	5.15495
244.472	5.11915
244.611	5.16641
244.722	5.135
244.833	5.11599
244.944	5.13415
245.056	5.15537
245.167	5.14849
245.278	5.15695
245.389	5.11962
245.5	5.14505
245.611	5.20376
245.722	5.13462
245.861	5.18236
245.972	5.17864
246.083	5.12537
246.194	5.09056
246.306	5.10812
246.417	5.13729
246.528	5.12744
246.639	5.12785
246.75	5.13134
246.861	5.13569
246.972	5.17122
247.111	5.21247
247.222	5.1846
247.333	5.18984
247.444	5.21438
247.556	5.16335
247.667	5.16471
247.778	5.21165
247.889	5.28291
248	5.26626
248.111	5.16752
248.25	5.2052
248.361	5.1355
248.472	5.09113
248.583	5.20139
248.694	5.14743
248.806	5.17437
248.917	5.24274
249.028	5.22693
249.139	5.25497
249.25	5.23562
249.361	5.26789
249.5	5.25179
249.611	5.24245
249.722	5.22824
249.833	5.27954
249.944	5.20257
250.056	5.15324
250.167	5.16238
250.278	5.28392
250.389	5.32165
250.5	5.30843
250.611	5.3034
250.75	5.25058
250.861	5.23301
250.972	5.25424
251.083	5.19933
251.194	5.17031
251.306	5.19567
251.417	5.30061
251.528	5.30316
251.639	5.30252
251.75	5.28163
251.889	5.24078
252	5.29845
252.111	5.22186
252.222	5.2549
252.333	5.22429
252.444	5.20897
252.556	5.33802
252.667	5.33511
252.778	5.33909
252.889	5.28291
253	5.24812
253.139	5.20329
253.25	5.23961
253.361	5.25494
253.472	5.26554
253.583	5.28735
253.694	5.31995
253.806	5.41909
253.917	5.4651
254.028	5.66331
254.139	5.44515
254.25	5.39337
254.389	5.38666
254.5	5.31405
254.611	5.4412
254.722	5.39039
254.833	5.35766
254.944	5.34036
255.056	5.5119
255.167	5.59494
255.278	5.50445
255.389	5.47145
255.528	5.38621
255.639	5.32553
255.75	5.43677
255.861	5.37174
255.972	5.63608
256.083	5.67145
256.194	5.55714
256.306	5.52713
256.417	5.57409
256.528	5.53996
256.639	5.62252
256.778	5.62396
256.889	5.80302
257	5.84488
257.111	5.80352
257.222	5.84161
257.333	5.80654
257.444	6.02105
257.556	5.79749
257.667	5.81482
257.778	5.83371
257.889	5.83798
258.028	5.8833
[truncated: 5,083 more rows]

## Sheet: FIgure 2e
FE (%)	19	71	91
Selectivity (%)	80	97	100
Current density (A cm-2)	0.004	1	1.5
Yield rate (gPO cm-2 h-1)	0.00053	0.6	1.4
Stability (h)	10	100	750

## Sheet: Figure 3a
E (V vs Ag/AgCl)	Capital costs ($/tonne)	E (V vs Ag/AgCl)	Operating costs ($/tonne)		Potential profit ($/tonne)
1.2	380.975	1.2	1672.25		1733
					1733
1.4	160.856	1.4	1406.35		1733
					1733
					1733
					1733
1.9	57.9082	1.9	1444.24
2.9	26.8094	2.9	1654.5
3.9	17.6549	3.9	1935.52
4.9	9.65137	4.9	2206.01

## Sheet: Figure 3b
Lifetime of the Facility (year)	NPV ($ millions)
0	-0.98637
1	-0.64517
2	-0.33499
3	-0.053
4	0.20335
5	0.43639
6	0.64825
7	0.84085
8	1.01594
9	1.17512
10	1.31982

## Sheet: Figure 3c
Cell Voltage (V)	Current (A)
0	0
2	0.0342
4	0.6966
6	1.8367
8	3.0983
10	4.164
12	5.4818
14	6.7174
16	7.9588

## Sheet: Figure 3d
Time (h)	Weight of PO (g)	FEPO (%)
5	28.2983	83.5741
10	62.8616	92.8252
20	113.839	84.0505
25	139.364	82.3172
30	179.095	88.1542
40	226.931	83.7751
50	279.949	82.6778

## Sheet: Figure 4b
E (V vs Ag/AgCl)	FE (%)	error bars	j (A cm-2)	error bars
1.9	84.3278	1.77479	0.2838	0.05907
2.9	81.4154	2.1794	0.62668	0.05276
3.9	77.0537	1.73772	0.89635	0.17338
4.9	76.8113	3.29891	1.32976	0.22828

[truncated: 43 more sheets: Figure 4c, Figure 4d, Figure 4e, Figure 4f, Figure 4g, Supplementary Figure 1a, Supplementary Figure 1b, Supplementary Figure 1c, Supplementary Figure 2, Supplementary Figure 3e, Supplementary Figure 3f, Supplementary Figure 4a, Supplementary Figure 4b, Supplementary Figure 5a, Supplementary Figure 5b, Supplementary Figure 5c, Supplementary Figure 5d, Supplementary Figure 6a, Supplementary Figure 6b, Supplementary Figure 7 …]
